# Supplementary material for: Estimating a novel stochastic model for within-field disease dynamics of banana bunchy top virus via approximate Bayesian computation
Source: PLoS Comput Biol. 2020 May 18;16(5):e1007878. doi: 10.1371/journal.pcbi.1007878 (PMC7259802; doi:10.1371/journal.pcbi.1007878)
Supplement: S1 Zip — MATLAB code for network model, summary statistics, and ABC-MCMC parameter estimation algorithm. (ZIP) [file pcbi.1007878.s001.zip]

Archive with 6 entries (6 files):
- Source Code/genneighbours.m
- Source Code/MCMC_bananas_TP.m
- Source Code/MCMC_simoutput_big.mat
- Source Code/run_mcmc.m
- Source Code/simuldata_seasons.m
- Source Code/smry_new_testing.m
