# Supplementary material for: Estimating a novel stochastic model for within-field disease dynamics of banana bunchy top virus via approximate Bayesian computation
Source: PLoS Comput Biol. 2020 May 18;16(5):e1007878. doi: 10.1371/journal.pcbi.1007878 (PMC7259802; doi:10.1371/journal.pcbi.1007878)
Supplement: S1 Zip — MATLAB code for network model, summary statistics, and ABC-MCMC parameter estimation algorithm. (ZIP) [file pcbi.1007878.s001.zip › Source Code/genneighbours.m]

function [neighbours,non_neighbours] = genneighbours(adj)
%% GENNEIGHBOURS
%This function creates a list on neighbours/non-neighbours given an 
%adjacency matrix describing a network.

%Initialising/Pre-allocating outputs


%% Create list of neighbours
[i,j]=find(adj);                                                
neighbours = accumarray(i,j,[size(adj,1), 1],@(x) {sort(x).'});

%% Create list of non-neighbours
adj_NaN=adj;
adj_NaN(logical(eye(size(adj_NaN)))) = 2;
[i,j]=find(adj_NaN==0);                                                
non_neighbours = accumarray(i,j,[size(adj_NaN,1), 1],@(x) {sort(x).'});
end
