# Supplementary material for: Estimating a novel stochastic model for within-field disease dynamics of banana bunchy top virus via approximate Bayesian computation
Source: PLoS Comput Biol. 2020 May 18;16(5):e1007878. doi: 10.1371/journal.pcbi.1007878 (PMC7259802; doi:10.1371/journal.pcbi.1007878)
Supplement: S1 Zip — MATLAB code for network model, summary statistics, and ABC-MCMC parameter estimation algorithm. (ZIP) [file pcbi.1007878.s001.zip › Source Code/run_mcmc.m]

%%Load data
load('Load data.mat')

%%Covariance Matrix from test runs
cov_rw = [0.0267    0.0002    0.0014   -0.0076   -0.0001   -0.0006;...
    0.0002    0.0758   -0.0293   -0.0007    0.0013   -0.0006;...
    0.0014   -0.0293    0.0160    0.0039   -0.0019    0.0000;...
   -0.0076   -0.0007    0.0039    0.0489   -0.0063    0.0036;...
   -0.0001    0.0013   -0.0019   -0.0063    0.0689   -0.0230;...
   -0.0006   -0.0006    0.0000    0.0036   -0.0230    0.0122];

dist_target = 23; % target tolerance
N = 1e7;  % number of mcmc iterations
theta_init = [0.2283    0.0886    0.0055    0.3294    0.0037    0.0098];  % starting value of chain

%% Run MCMC ABC parameter estimation algorithm
[part_vals, part_s,part_obs,part_sim] = MCMC_bananas_TP(N,boolinfCountQ,border,dist_target,1:37,cov_rw,theta_init);
