# Supplementary material for: Estimating a novel stochastic model for within-field disease dynamics of banana bunchy top virus via approximate Bayesian computation
Source: PLoS Comput Biol. 2020 May 18;16(5):e1007878. doi: 10.1371/journal.pcbi.1007878 (PMC7259802; doi:10.1371/journal.pcbi.1007878)
Supplement: S2 Zip — Raw.CSV data of infections recorded from banana plantation from Dec-2014 to Jan-2018. (ZIP) [file pcbi.1007878.s002.zip]

Archive with 28 entries (27 files):
- Source Data and shp Files/Farm Section Coords/
- Source Data and shp Files/Farm Section Coords/Q1.csv
- Source Data and shp Files/Farm Section Coords/Q10.csv
- Source Data and shp Files/Farm Section Coords/Q11.csv
- Source Data and shp Files/Farm Section Coords/Q12.csv
- Source Data and shp Files/Farm Section Coords/Q13.csv
- Source Data and shp Files/Farm Section Coords/Q14.csv
- Source Data and shp Files/Farm Section Coords/Q15.csv
- Source Data and shp Files/Farm Section Coords/Q16.csv
- Source Data and shp Files/Farm Section Coords/Q17.csv
- Source Data and shp Files/Farm Section Coords/Q18.csv
- Source Data and shp Files/Farm Section Coords/Q19.csv
- Source Data and shp Files/Farm Section Coords/Q2.csv
- Source Data and shp Files/Farm Section Coords/Q20.csv
- Source Data and shp Files/Farm Section Coords/Q21.csv
- Source Data and shp Files/Farm Section Coords/Q22.csv
- Source Data and shp Files/Farm Section Coords/Q23.csv
- Source Data and shp Files/Farm Section Coords/Q24.csv
- Source Data and shp Files/Farm Section Coords/Q25.csv
- Source Data and shp Files/Farm Section Coords/Q26.csv
- Source Data and shp Files/Farm Section Coords/Q3.csv
- Source Data and shp Files/Farm Section Coords/Q4.csv
- Source Data and shp Files/Farm Section Coords/Q5.csv
- Source Data and shp Files/Farm Section Coords/Q6.csv
- Source Data and shp Files/Farm Section Coords/Q7.csv
- Source Data and shp Files/Farm Section Coords/Q8.csv
- Source Data and shp Files/Farm Section Coords/Q9.csv
- Source Data and shp Files/FixedMonths_Coords&Cov.csv
