# Supplementary material for: Estimating a novel stochastic model for within-field disease dynamics of banana bunchy top virus via approximate Bayesian computation
Source: PLoS Comput Biol. 2020 May 18;16(5):e1007878. doi: 10.1371/journal.pcbi.1007878 (PMC7259802; doi:10.1371/journal.pcbi.1007878)
Supplement: S2 Zip — Raw.CSV data of infections recorded from banana plantation from Dec-2014 to Jan-2018. (ZIP) [file pcbi.1007878.s002.zip › Source Data and shp Files/Farm Section Coords/Q1.csv]

62.61	366.66
80.498	518.71
62.61	523.18
44.721	380.07
