# Supplementary material for: Estimating a novel stochastic model for within-field disease dynamics of banana bunchy top virus via approximate Bayesian computation
Source: PLoS Comput Biol. 2020 May 18;16(5):e1007878. doi: 10.1371/journal.pcbi.1007878 (PMC7259802; doi:10.1371/journal.pcbi.1007878)
Supplement: S2 Zip — Raw.CSV data of infections recorded from banana plantation from Dec-2014 to Jan-2018. (ZIP) [file pcbi.1007878.s002.zip › Source Data and shp Files/FixedMonths_Coords&Cov.csv]

Indexed Date	Clumps_infected	Leaves_infected	Stems_Infected	X_coordinates	Y_coordinates
1	1	3	1	153.539467	-28.706829
1	1	8	1	153.538822	-28.707902
1	1	5	2	153.539266	-28.706808
1	1	8	1	153.539061	-28.706843
1	1	6	1	153.538958	-28.706979
1	8	8	10	153.538924	-28.706979
1	1	4	1	153.538856	-28.706979
1	3	6	3	153.538822	-28.707048
1	1	3	1	153.538719	-28.707355
1	5	6	5	153.538651	-28.707458
1	1	5	1	153.53861	-28.707266
1	1	3	1	153.538554	-28.707598
1	1	6	1	153.538503	-28.707662
1	1	4	1	153.538201	-28.7076
1	1	6	1	153.537958	-28.707515
1	1	6	2	153.538858	-28.706853
1	1	6	1	153.538688	-28.706826
1	1	3	1	153.538286	-28.707113
1	1	1	1	153.538242	-28.706907
1	1	4	1	153.538296	-28.707341
1	1	3	1	153.538087	-28.707439
1	1	5	1	153.537707	-28.707615
1	1	3	2	153.538831	-28.70666
1	1	6	1	153.539207	-28.706179
1	1	6	1	153.537176	-28.707135
1	1	8	1	153.538609	-28.704402
1	1	4	1	153.539129	-28.707492
2	1	2	1	153.538875	-28.706884
2	1	6	1	153.53855	-28.706894
2	1	4	1	153.53806	-28.707335
2	1	5	1	153.538131	-28.707384
2	1	3	1	153.537779	-28.707517
2	1	6	1	153.539191	-28.706529
2	1	4	1	153.538652	-28.705934
2	1	5	4	153.539301	-28.706583
2	1	3	1	153.538968	-28.70712
2	1	3	1	153.538977	-28.707009
2	1	3	1	153.539229	-28.706663
2	1	3	1	153.538997	-28.706044
2	1	3	1	153.538586	-28.70762
3	1	6	1	153.538826	-28.706956
3	1	4	1	153.538854	-28.706848
3	1	5	1	153.538086	-28.707406
3	1	8	1	153.538093	-28.706221
3	1	6	1	153.538137	-28.705262
3	1	6	2	153.537682	-28.705404
3	1	3	1	153.538596	-28.707984
4	1	1	1	153.538134	-28.707369
4	1	3	1	153.53818	-28.705279
4	2	3	1	153.53888	-28.707067
5	1	8	1	153.54069	-28.707544
6	1	4	1	153.53839	-28.707618
6	1	2	1	153.53892	-28.707004
6	1	4	1	153.538038	-28.707151
6	1	6	1	153.53755	-28.705922
6	1	4	1	153.538828	-28.707527
7	1	4	1	153.53818	-28.705419
7	1	4	1	153.538714	-28.706047
7	1	2	2	153.537558	-28.705919
7	1	1	1	153.537477	-28.705923
7	2	4	2	153.538191	-28.70525
7	1	5	2	153.537572	-28.707433
8	2	5	2	153.539089	-28.707136
8	1	3	1	153.538939	-28.707004
8	1	4	1	153.537944	-28.707359
8	1	6	1	153.537663	-28.705381
8	2	3	2	153.537811	-28.705191
8	1	4	1	153.538057	-28.706008
8	1	5	1	153.538051	-28.705982
8	1	3	1	153.5382	-28.705226
8	1	3	1	153.53869	-28.707241
9	1	4	1	153.53934	-28.706885
9	1	3	1	153.537497	-28.705834
9	1	3	2	153.537588	-28.705875
9	1	2	1	153.537588	-28.705943
9	1	1	1	153.537592	-28.705976
9	1	4	1	153.537589	-28.705993
9	1	4	1	153.538273	-28.707274
10	1	3	1	153.537391	-28.705842
10	1	3	1	153.537342	-28.705808
10	1	5	1	153.537446	-28.705823
10	1	3	2	153.537436	-28.705667
10	1	4	1	153.537382	-28.705405
10	1	3	1	153.537607	-28.705661
10	1	3	1	153.537712	-28.705689
10	1	3	1	153.537541	-28.705782
10	1	4	1	153.537692	-28.705799
10	1	3	1	153.53772	-28.705877
10	1	1	1	153.537522	-28.70587
10	1	1	1	153.537587	-28.705828
10	1	3	1	153.537507	-28.705865
10	1	1	1	153.537614	-28.705877
10	1	2	1	153.537515	-28.705877
10	1	3	1	153.537569	-28.705942
10	1	3	1	153.537552	-28.705978
10	1	2	1	153.537635	-28.705949
10	1	2	1	153.537495	-28.705987
10	1	2	1	153.537519	-28.706027
10	2	4	2	153.537561	-28.70605
10	1	3	1	153.537618	-28.706265
10	1	3	1	153.537558	-28.706262
10	1	6	1	153.537912	-28.705751
10	1	2	1	153.537842	-28.706331
10	1	3	1	153.538051	-28.707144
11	1	4	1	153.539178	-28.70708
11	1	5	1	153.539068	-28.70717
11	1	5	1	153.53906	-28.707108
11	1	4	2	153.538123	-28.707396
11	1	3	1	153.538077	-28.707315
11	1	2	1	153.538213	-28.707216
11	1	3	1	153.538288	-28.707188
11	1	4	18	153.538088	-28.707122
11	1	3	1	153.538013	-28.70723
11	1	4	1	153.537919	-28.707032
11	1	3	1	153.537994	-28.707037
11	1	1	1	153.53869	-28.707241
11	1	2	1	153.538012	-28.707071
11	1	3	1	153.539089	-28.707136
11	1	1	1	153.537387	-28.705877
11	1	3	1	153.538939	-28.707004
11	1	1	1	153.537944	-28.707359
11	1	3	1	153.537427	-28.705529
11	1	2	1	153.537483	-28.705709
11	1	1	1	153.537473	-28.70571
11	1	3	1	153.537541	-28.705875
11	1	3	1	153.537431	-28.705978
11	1	2	1	153.537559	-28.705944
11	1	4	4	153.537538	-28.705953
11	1	1	1	153.53744	-28.706032
11	1	2	1	153.53739	-28.706167
11	1	3	1	153.53749	-28.706224
11	1	3	1	153.537474	-28.707002
11	1	3	1	153.537722	-28.706003
11	1	3	1	153.537738	-28.70588
11	1	2	1	153.53775	-28.705787
11	1	4	1	153.537641	-28.705723
12	1	2	1	153.53807	-28.707227
12	1	5	1	153.538253	-28.707194
12	1	3	1	153.538117	-28.707126
12	1	3	1	153.538126	-28.70712
12	1	2	1	153.538084	-28.707201
12	1	3	1	153.538179	-28.707174
12	1	5	1	153.538394	-28.707095
12	1	2	1	153.538048	-28.706941
12	1	3	1	153.538033	-28.707013
12	1	3	1	153.538067	-28.707019
12	1	4	1	153.537911	-28.707009
12	1	4	1	153.537821	-28.707257
12	1	1	1	153.537818	-28.707243
12	1	4	1	153.537739	-28.707091
12	1	4	1	153.537645	-28.707054
12	1	3	1	153.539038	-28.705449
12	1	3	1	153.537597	-28.707472
12	1	3	1	153.538964	-28.706465
12	1	5	1	153.539115	-28.706447
12	1	4	1	153.536991	-28.706809
12	1	5	1	153.537334	-28.70554
12	1	5	1	153.537498	-28.705378
12	1	4	1	153.537573	-28.705326
12	1	3	1	153.53767	-28.70536
12	1	5	1	153.537708	-28.705392
12	1	2	1	153.537531	-28.705667
12	1	3	1	153.537569	-28.705823
12	1	2	1	153.537511	-28.705912
12	1	1	1	153.537577	-28.705923
12	2	2	2	153.537531	-28.705976
12	1	4	1	153.53753	-28.706083
12	1	3	1	153.537638	-28.70605
12	1	2	1	153.537572	-28.706065
12	1	3	1	153.537497	-28.705834
12	1	4	1	153.537784	-28.706175
12	1	3	1	153.538184	-28.70528
12	1	4	1	153.538056	-28.707254
13	1	4	1	153.538636	-28.707287
13	1	4	1	153.538628	-28.706965
13	1	5	1	153.538632	-28.707045
13	1	5	1	153.538598	-28.707106
13	1	4	1	153.538603	-28.707098
13	1	5	1	153.538241	-28.707466
13	1	3	1	153.537978	-28.707673
13	1	3	1	153.538051	-28.707144
13	1	3	1	153.538359	-28.707956
13	1	2	1	153.537391	-28.705842
13	1	3	1	153.537342	-28.705808
13	1	5	1	153.537967	-28.707138
13	1	5	1	153.537446	-28.705823
13	1	3	1	153.53803	-28.707296
13	1	4	1	153.537436	-28.705667
13	1	5	2	153.537958	-28.707213
13	1	3	1	153.537607	-28.705661
13	1	4	1	153.537991	-28.707291
13	1	5	1	153.537541	-28.705782
13	1	3	1	153.537993	-28.707299
13	1	3	1	153.537958	-28.707326
13	1	3	1	153.537522	-28.70587
13	2	3	1	153.538163	-28.707154
13	1	4	1	153.537507	-28.705865
13	1	5	1	153.538225	-28.706903
13	1	4	1	153.538118	-28.706994
13	1	3	1	153.538103	-28.707102
13	1	3	1	153.537515	-28.705877
13	1	5	1	153.537917	-28.707258
13	1	3	1	153.537831	-28.707356
13	1	2	1	153.537552	-28.705978
13	1	5	1	153.537746	-28.707377
13	1	3	1	153.537519	-28.706027
13	1	3	1	153.537561	-28.70605
13	1	4	1	153.538827	-28.706771
13	1	7	1	153.537558	-28.706262
13	1	3	1	153.537944	-28.705805
13	1	1	1	153.538053	-28.705556
13	1	4	1	153.538129	-28.705502
13	1	4	1	153.537766	-28.706089
13	1	3	1	153.537749	-28.70613
13	1	5	1	153.537708	-28.706356
13	1	3	1	153.537657	-28.70604
13	1	1	1	153.537571	-28.705822
13	1	2	1	153.5376	-28.705756
13	1	4	1	153.537666	-28.705743
13	1	3	1	153.537336	-28.705687
13	1	4	1	153.537413	-28.7058
13	1	2	1	153.537407	-28.705877
13	1	5	1	153.537264	-28.706133
13	1	4	1	153.537301	-28.706138
13	1	3	1	153.536858	-28.706883
13	1	3	1	153.5372	-28.705077
14	1	3	1	153.538702	-28.707352
14	1	3	1	153.538941	-28.707019
14	1	7	1	153.538872	-28.706771
14	1	4	1	153.537791	-28.707793
14	1	4	1	153.538141	-28.707354
14	1	4	1	153.538223	-28.707317
14	1	4	1	153.53827	-28.706878
14	1	3	1	153.538008	-28.707217
14	1	1	1	153.537854	-28.707057
14	1	4	1	153.538101	-28.707062
14	1	5	1	153.537979	-28.706977
14	1	5	1	153.538266	-28.705862
14	1	2	1	153.538274	-28.705958
14	1	3	1	153.538669	-28.705493
14	1	5	1	153.538671	-28.706694
14	1	4	1	153.538025	-28.70566
14	1	7	1	153.537961	-28.705613
14	1	3	2	153.537814	-28.705892
14	1	5	1	153.537767	-28.706051
14	1	2	1	153.53769	-28.706021
14	1	4	1	153.537558	-28.706089
14	1	4	1	153.537502	-28.706102
14	1	5	2	153.537475	-28.706039
14	1	4	1	153.537507	-28.706108
14	1	3	1	153.537488	-28.706115
14	1	1	1	153.537427	-28.705967
14	1	4	1	153.537263	-28.706065
14	1	3	1	153.53731	-28.706025
14	1	5	1	153.537377	-28.706012
14	1	2	1	153.537338	-28.706182
14	1	3	1	153.537377	-28.70594
14	1	1	1	153.537591	-28.706013
14	1	5	2	153.537661	-28.705877
14	1	2	1	153.537617	-28.705862
14	1	3	1	153.537555	-28.705883
14	1	4	1	153.537572	-28.705681
14	1	4	1	153.537364	-28.705883
14	1	5	1	153.537311	-28.705798
14	1	4	1	153.537122	-28.706024
14	1	4	1	153.53719	-28.705456
14	1	5	1	153.537269	-28.705603
14	1	3	1	153.537167	-28.70551
14	1	4	1	153.536998	-28.706693
14	1	4	1	153.537192	-28.706284
14	1	4	1	153.537335	-28.706279
14	1	3	1	153.53743	-28.706166
14	1	3	1	153.537637	-28.706302
14	1	6	1	153.537796	-28.706235
14	1	4	1	153.537684	-28.704805
14	2	3	1	153.538325	-28.704378
14	1	5	1	153.538501	-28.70495
14	1	3	1	153.538635	-28.707262
14	1	7	1	153.538565	-28.707059
14	1	4	1	153.537992	-28.707439
14	1	1	1	153.537679	-28.70749
14	1	3	2	153.537931	-28.707277
14	1	2	1	153.538062	-28.7072
14	1	2	1	153.538087	-28.707162
14	11	4	1	153.538199	-28.707064
14	1	2	1	153.538039	-28.706487
14	1	6	1	153.538707	-28.704192
14	1	5	1	153.537071	-28.705753
14	1	4	2	153.537335	-28.705349
14	1	3	1	153.53741	-28.705558
14	1	3	1	153.537226	-28.706144
14	1	2	1	153.537234	-28.70622
14	5	4	5	153.537342	-28.706388
14	1	3	1	153.537229	-28.706631
14	1	2	1	153.537198	-28.706823
14	1	3	2	153.537138	-28.707242
14	1	6	1	153.537469	-28.706279
14	1	1	1	153.537504	-28.70627
14	1	5	1	153.537383	-28.706338
14	1	2	1	153.537627	-28.706127
14	1	3	1	153.537641	-28.70581
14	1	2	1	153.537644	-28.705813
14	1	3	1	153.537832	-28.706215
14	1	2	1	153.537844	-28.706307
14	1	2	1	153.537728	-28.706289
14	1	2	1	153.537861	-28.706283
14	1	3	1	153.537837	-28.706511
14	1	7	1	153.537775	-28.706503
14	1	4	1	153.537724	-28.706681
14	1	3	1	153.53756	-28.706999
14	1	5	1	153.537504	-28.707041
14	1	7	1	153.539368	-28.706896
15	1	4	1	153.538255	-28.706963
15	1	1	1	153.538138	-28.707137
15	1	2	1	153.537947	-28.707438
15	1	3	1	153.537809	-28.707443
15	1	6	2	153.537857	-28.70721
15	1	3	1	153.537872	-28.707206
15	1	3	1	153.537957	-28.707157
15	1	4	1	153.537907	-28.707236
15	1	1	1	153.537874	-28.707246
15	1	2	1	153.537848	-28.70723
15	1	2	1	153.537977	-28.707013
15	1	2	1	153.538319	-28.706765
15	1	3	2	153.537861	-28.707031
15	1	8	1	153.536956	-28.706022
15	1	2	1	153.537279	-28.706276
15	1	3	1	153.537297	-28.706354
15	1	2	1	153.537325	-28.706383
15	1	2	1	153.537321	-28.706416
15	1	5	1	153.537177	-28.706444
15	1	4	1	153.537388	-28.706763
15	1	3	1	153.537631	-28.706395
15	1	3	1	153.53746	-28.706316
15	1	3	1	153.537417	-28.706312
15	1	3	1	153.537938	-28.706353
15	1	5	1	153.53849	-28.70515
15	1	2	1	153.537292	-28.705736
15	1	1	1	153.53718	-28.706061
15	1	3	1	153.537518	-28.705971
15	1	2	1	153.537519	-28.705941
15	1	4	1	153.537609	-28.705547
15	1	1	1	153.537564	-28.705441
15	1	3	2	153.53756	-28.705446
15	1	3	1	153.537788	-28.705507
15	1	4	1	153.538166	-28.707531
16	1	2	1	153.538446	-28.707379
16	1	2	1	153.538308	-28.707679
16	1	3	1	153.538203	-28.707134
16	1	4	1	153.538177	-28.707239
16	1	4	1	153.538061	-28.707238
16	1	5	1	153.538027	-28.707302
16	1	7	1	153.53801	-28.707347
16	1	4	1	153.537424	-28.707403
16	1	3	1	153.537842	-28.707268
16	1	2	1	153.537925	-28.707328
16	1	4	1	153.53803	-28.706972
16	1	3	1	153.537092	-28.706217
16	1	3	1	153.537259	-28.706166
16	1	2	1	153.537267	-28.706234
16	1	2	1	153.537305	-28.706233
16	1	3	1	153.537238	-28.706312
16	1	3	1	153.537266	-28.706378
16	1	3	1	153.537301	-28.706434
16	1	1	1	153.537184	-28.707301
16	1	2	1	153.537485	-28.706246
16	1	2	1	153.537777	-28.706459
16	1	4	2	153.537703	-28.706672
16	1	4	1	153.539208	-28.706196
16	1	4	1	153.537106	-28.705315
16	1	2	1	153.537166	-28.705617
16	1	3	1	153.536988	-28.705889
16	1	2	1	153.537544	-28.705564
16	1	2	1	153.537499	-28.705528
16	1	3	1	153.537708	-28.70585
16	1	2	1	153.53772	-28.705743
16	1	3	1	153.537759	-28.705767
16	1	3	1	153.537903	-28.705647
16	1	4	1	153.537869	-28.705817
16	1	3	1	153.53791	-28.705984
16	1	4	1	153.538236	-28.705249
16	1	4	1	153.538592	-28.707554
17	1	2	1	153.538348	-28.707016
17	1	3	1	153.538057	-28.70731
17	1	3	1	153.537858	-28.707257
17	1	2	2	153.537873	-28.707355
17	1	5	1	153.537876	-28.707214
17	1	3	1	153.53787	-28.707216
17	1	4	2	153.537954	-28.706996
17	1	2	1	153.537343	-28.706276
17	1	5	1	153.537334	-28.706366
17	1	4	1	153.53733	-28.706405
17	1	2	1	153.537324	-28.706342
17	1	5	1	153.53727	-28.706535
17	1	2	1	153.537234	-28.706504
17	1	2	1	153.537576	-28.706441
17	1	1	1	153.537532	-28.7064
17	1	2	1	153.537555	-28.706286
17	1	3	1	153.537568	-28.706188
17	1	3	1	153.537722	-28.70638
17	1	4	1	153.537664	-28.706982
17	1	3	1	153.537788	-28.706854
17	1	3	1	153.538207	-28.705913
17	1	2	1	153.538185	-28.705791
17	1	5	1	153.538209	-28.705871
17	1	4	1	153.538745	-28.706385
17	1	3	1	153.537771	-28.704776
17	1	7	1	153.537766	-28.703959
17	1	4	1	153.537227	-28.70561
17	1	2	1	153.537276	-28.705612
17	1	3	2	153.537115	-28.705827
17	1	6	1	153.537226	-28.705826
17	1	1	1	153.537269	-28.7059
17	1	3	1	153.537166	-28.705919
17	1	4	1	153.537525	-28.706017
17	1	3	1	153.537416	-28.705606
17	1	3	1	153.537555	-28.705309
17	1	2	1	153.53754	-28.70536
17	1	2	1	153.537424	-28.705215
17	1	4	2	153.537548	-28.705168
17	1	3	1	153.538324	-28.706841
18	1	4	1	153.538037	-28.70751
18	1	2	1	153.538125	-28.707138
18	1	2	1	153.538029	-28.707192
18	1	3	1	153.537932	-28.707262
18	1	1	1	153.537926	-28.707273
18	1	2	1	153.538012	-28.707291
18	1	3	1	153.53786	-28.707229
18	1	2	1	153.537827	-28.707211
18	1	2	1	153.537926	-28.707113
18	1	4	1	153.537922	-28.707126
18	1	2	2	153.537928	-28.707021
18	1	2	1	153.537995	-28.706972
18	1	3	1	153.537023	-28.706321
18	1	2	2	153.537355	-28.706409
18	1	4	1	153.537336	-28.706533
18	1	2	1	153.537471	-28.706881
18	1	2	1	153.537526	-28.706229
18	1	3	1	153.537618	-28.706204
18	1	5	1	153.537601	-28.706192
18	1	4	1	153.537511	-28.706154
18	1	4	1	153.537563	-28.706067
18	1	3	1	153.537259	-28.705292
18	1	2	1	153.537177	-28.705449
18	1	3	1	153.537043	-28.705677
18	1	4	1	153.537055	-28.705676
18	1	3	1	153.536969	-28.705836
18	1	2	1	153.537189	-28.705989
18	1	2	1	153.537156	-28.70598
18	1	4	1	153.537347	-28.705989
18	1	1	1	153.53734	-28.70604
18	1	4	1	153.537394	-28.705826
18	1	4	1	153.537439	-28.705724
18	1	3	1	153.537354	-28.705764
18	1	2	1	153.537376	-28.705703
18	1	3	1	153.537486	-28.705482
18	1	1	2	153.537582	-28.705533
18	1	1	1	153.537576	-28.705646
18	1	3	1	153.537572	-28.705691
18	1	4	1	153.537571	-28.705795
18	1	4	2	153.537618	-28.705868
18	1	4	1	153.538032	-28.706526
18	1	6	2	153.538997	-28.70689
19	1	3	1	153.537039	-28.706834
19	1	3	1	153.53742	-28.706572
19	1	4	1	153.537416	-28.706538
19	1	5	1	153.537651	-28.706701
19	1	3	1	153.537741	-28.706921
19	1	4	1	153.537222	-28.705183
19	1	2	1	153.5371	-28.705695
19	1	4	3	153.537047	-28.705691
19	1	1	1	153.538234	-28.707132
20	1	2	1	153.538112	-28.707185
20	1	2	1	153.537934	-28.707463
20	1	3	1	153.537048	-28.706138
20	1	4	1	153.53724	-28.706499
20	1	3	1	153.537365	-28.706465
20	1	3	2	153.537407	-28.706177
20	1	2	1	153.537408	-28.706177
20	1	1	1	153.537549	-28.706341
20	1	2	1	153.537663	-28.706963
20	1	1	1	153.537243	-28.705567
20	1	2	1	153.537468	-28.705997
20	1	2	1	153.537498	-28.705974
20	1	1	1	153.537499	-28.705813
20	1	2	1	153.537533	-28.705779
20	1	1	3	153.53754	-28.705682
20	1	2	1	153.5376	-28.70549
20	1	1	1	153.537583	-28.705732
20	1	3	2	153.537964	-28.705665
20	1	2	1	153.538122	-28.707085
21	1	3	1	153.537447	-28.706186
21	1	4	1	153.537483	-28.706189
21	1	1	1	153.53747	-28.706378
21	1	1	1	153.537554	-28.706469
21	1	3	1	153.538008	-28.707065
21	1	2	1	153.539117	-28.705109
21	1	3	1	153.537737	-28.703943
21	1	2	1	153.537093	-28.705582
21	1	2	1	153.537272	-28.705985
21	1	2	1	153.537172	-28.705788
21	1	1	1	153.537492	-28.705513
21	1	5	1	153.537515	-28.706137
22	1	4	1	153.537843	-28.707202
22	1	4	9	153.537855	-28.707218
22	1	2	1	153.537801	-28.707213
22	1	2	1	153.537854	-28.707174
22	1	1	1	153.537922	-28.70718
22	1	2	1	153.537864	-28.707172
22	1	3	1	153.537843	-28.707013
22	1	5	1	153.538144	-28.706673
22	1	3	1	153.537165	-28.707231
22	1	2	2	153.537064	-28.706192
22	1	5	1	153.537049	-28.706204
22	1	3	1	153.537008	-28.706058
22	1	2	1	153.53741	-28.706402
22	1	2	1	153.53744	-28.706418
22	1	2	1	153.537559	-28.706213
22	1	3	1	153.537442	-28.706016
22	1	1	1	153.53786	-28.706126
22	1	1	1	153.537785	-28.706491
22	1	2	1	153.537695	-28.7067
22	1	5	1	153.53813	-28.706196
22	1	2	1	153.538138	-28.706225
22	1	2	1	153.538141	-28.70612
22	1	2	1	153.538534	-28.705793
22	1	3	1	153.538506	-28.70588
22	9	3	1	153.538489	-28.706072
22	1	3	1	153.538372	-28.706194
22	1	2	1	153.538426	-28.706254
22	1	3	1	153.538587	-28.706612
22	1	1	1	153.538665	-28.705713
22	1	2	1	153.538817	-28.705839
22	1	1	1	153.538751	-28.706428
22	1	2	1	153.538877	-28.706606
22	1	2	1	153.538888	-28.706143
22	1	2	1	153.538948	-28.706128
22	1	3	1	153.539239	-28.706177
22	1	1	1	153.538107	-28.704534
22	1	1	1	153.537743	-28.70437
22	1	4	1	153.537906	-28.70401
22	1	1	1	153.537727	-28.704018
22	1	4	1	153.537637	-28.704168
22	1	3	1	153.53723	-28.705238
22	1	3	1	153.537194	-28.705374
22	1	4	2	153.537226	-28.705334
22	1	2	1	153.537211	-28.705346
22	1	1	1	153.537218	-28.705368
22	1	2	1	153.537243	-28.705438
22	1	3	1	153.537248	-28.70546
22	10	5	10	153.537194	-28.705567
22	10	5	12	153.537138	-28.705701
22	1	3	1	153.537134	-28.705744
22	5	5	5	153.537104	-28.70568
22	3	2	3	153.537247	-28.705626
22	1	3	1	153.537219	-28.705774
22	3	3	3	153.537189	-28.705812
22	1	2	1	153.53714	-28.705853
22	1	2	1	153.537068	-28.705765
22	1	3	1	153.537093	-28.705812
22	1	2	1	153.537121	-28.705831
22	1	3	3	153.537144	-28.705868
22	1	3	1	153.537123	-28.705883
22	2	3	2	153.53714	-28.705915
22	1	4	1	153.537182	-28.705945
22	1	3	1	153.537069	-28.705945
22	1	2	1	153.537137	-28.705998
22	1	2	1	153.538073	-28.707154
23	1	2	1	153.537424	-28.70591
23	1	2	1	153.53749	-28.70589
23	1	1	1	153.537353	-28.705852
23	1	2	1	153.5373	-28.705807
23	1	1	1	153.5373	-28.705833
23	1	2	1	153.537223	-28.705745
23	1	3	1	153.537458	-28.705746
23	1	4	1	153.537496	-28.705669
23	1	2	1	153.537402	-28.705633
23	1	3	1	153.537347	-28.705746
23	1	2	1	153.53733	-28.705742
23	1	3	1	153.537324	-28.705734
23	1	1	1	153.53739	-28.70562
23	1	3	1	153.537375	-28.70557
23	1	5	1	153.537564	-28.705575
23	1	3	1	153.537568	-28.705527
23	1	4	1	153.537475	-28.705495
23	1	2	1	153.537561	-28.705431
23	1	3	1	153.537499	-28.705383
23	1	2	2	153.537503	-28.705371
23	1	3	1	153.537551	-28.705334
23	1	2	1	153.537537	-28.705335
23	1	2	1	153.537601	-28.705197
23	1	4	2	153.537789	-28.705167
23	1	3	1	153.537922	-28.705189
23	1	3	1	153.53773	-28.705399
23	1	2	1	153.537721	-28.705441
23	1	4	1	153.537565	-28.705608
23	1	4	1	153.537573	-28.705588
23	1	3	1	153.53766	-28.705698
23	1	5	1	153.537615	-28.705711
23	1	4	1	153.537764	-28.705795
23	1	4	1	153.537545	-28.705826
23	1	3	1	153.53768	-28.705858
23	1	3	1	153.537685	-28.705913
23	1	3	1	153.537644	-28.705906
23	1	3	1	153.537578	-28.705948
23	1	2	1	153.53772	-28.706005
23	1	2	1	153.538032	-28.706022
23	1	3	1	153.538092	-28.705905
23	1	2	1	153.537115	-28.706094
23	1	3	1	153.53802	-28.707564
23	1	3	1	153.538012	-28.707483
23	1	3	1	153.538249	-28.707386
23	1	2	1	153.538196	-28.707304
23	1	2	1	153.538263	-28.707179
23	1	3	1	153.538225	-28.707142
23	1	3	1	153.538222	-28.707177
23	1	2	1	153.538427	-28.707059
23	1	4	1	153.538424	-28.707003
23	1	3	1	153.538593	-28.706757
23	1	4	1	153.538564	-28.706716
23	1	3	1	153.538525	-28.706762
23	1	2	1	153.53811	-28.707054
23	1	3	1	153.538152	-28.707215
23	1	5	1	153.537838	-28.707344
23	1	2	1	153.537396	-28.707571
23	1	2	1	153.537218	-28.707523
23	1	3	1	153.537838	-28.707246
23	1	2	1	153.537847	-28.707192
23	1	3	1	153.537863	-28.707177
23	1	3	1	153.537747	-28.707141
23	1	2	1	153.537899	-28.707068
23	1	2	1	153.537964	-28.70688
23	1	3	1	153.537033	-28.706235
23	1	4	1	153.53701	-28.706208
23	1	3	1	153.537014	-28.706208
23	1	2	1	153.537086	-28.706175
23	1	1	1	153.537021	-28.706105
23	1	3	1	153.537052	-28.706062
23	1	2	1	153.537069	-28.706116
23	1	2	1	153.53718	-28.706126
23	1	2	1	153.537275	-28.70597
23	1	2	1	153.537287	-28.70597
23	1	2	1	153.53712	-28.706
23	1	1	1	153.537115	-28.705995
23	1	1	1	153.537081	-28.705989
23	1	3	1	153.537086	-28.705946
23	1	1	1	153.537105	-28.705903
23	1	2	1	153.537061	-28.705845
23	1	2	1	153.537033	-28.705817
23	1	1	1	153.537127	-28.705855
23	1	3	1	153.537247	-28.70582
23	1	3	1	153.537263	-28.70584
23	1	2	1	153.537225	-28.70584
23	1	1	1	153.537214	-28.70583
23	5	3	5	153.537096	-28.70579
23	1	2	1	153.537143	-28.705793
23	1	4	4	153.537151	-28.705771
23	1	2	1	153.537151	-28.705747
23	1	4	1	153.537099	-28.705747
23	1	2	1	153.537102	-28.705742
23	1	2	1	153.537263	-28.705744
23	1	2	1	153.537272	-28.705741
23	1	1	1	153.537172	-28.705756
23	10	3	10	153.537116	-28.705587
23	1	2	1	153.537142	-28.705471
23	1	1	1	153.537091	-28.705512
23	1	2	1	153.537122	-28.705504
23	1	3	1	153.537133	-28.705437
23	1	2	1	153.537105	-28.705472
23	1	3	1	153.537087	-28.705458
23	1	2	1	153.537213	-28.705451
23	1	2	1	153.537091	-28.705308
23	1	4	1	153.537116	-28.705295
23	1	2	1	153.537189	-28.705214
23	1	2	1	153.537168	-28.705184
23	1	2	1	153.537373	-28.704817
23	1	2	1	153.537335	-28.704677
23	1	4	1	153.537648	-28.703952
23	1	2	1	153.537579	-28.704085
23	1	3	1	153.537614	-28.704076
23	1	3	1	153.537541	-28.70432
23	1	4	1	153.537587	-28.705247
23	1	1	1	153.537412	-28.705187
23	1	2	1	153.537433	-28.705298
23	1	2	1	153.537467	-28.705379
23	1	1	1	153.53739	-28.705537
23	1	3	1	153.537314	-28.705584
23	1	4	1	153.537433	-28.70555
23	1	2	1	153.537514	-28.705503
23	1	2	1	153.537373	-28.705572
23	1	2	1	153.537334	-28.705644
23	1	2	1	153.53727	-28.705687
23	1	3	1	153.537454	-28.705563
23	1	1	1	153.537496	-28.705593
23	1	2	1	153.537373	-28.705691
23	1	3	1	153.537321	-28.705709
23	1	2	1	153.537236	-28.705777
23	1	1	1	153.53724	-28.705798
23	1	2	1	153.537249	-28.705803
23	1	3	1	153.537454	-28.705832
23	1	2	1	153.537428	-28.705931
23	1	2	1	153.537402	-28.705952
23	1	1	1	153.537276	-28.705939
23	1	2	1	153.537368	-28.706018
23	1	3	1	153.537413	-28.706064
23	1	3	1	153.538727	-28.707298
23	1	2	1	153.537435	-28.705913
23	1	2	1	153.537334	-28.706227
23	1	2	1	153.53723	-28.706286
23	1	3	1	153.537157	-28.70633
23	1	2	1	153.537268	-28.706343
23	1	1	1	153.537005	-28.706544
23	1	1	1	153.537238	-28.706388
23	1	1	1	153.537257	-28.706435
23	1	2	1	153.53727	-28.706439
23	1	3	1	153.537125	-28.706554
23	1	3	1	153.537058	-28.707288
23	1	2	1	153.537428	-28.706444
23	1	3	1	153.537452	-28.706405
23	1	4	1	153.537413	-28.706326
23	1	3	1	153.537511	-28.706294
23	1	3	1	153.537473	-28.706275
23	1	3	1	153.537449	-28.70627
23	1	3	1	153.537503	-28.706226
23	5	4	5	153.537446	-28.706158
23	1	2	1	153.537596	-28.70571
23	1	5	1	153.537506	-28.706146
23	1	2	1	153.537654	-28.705533
23	1	2	1	153.537612	-28.704841
23	1	2	1	153.537302	-28.704407
23	1	5	1	153.53783	-28.704123
23	1	3	1	153.537975	-28.704054
23	1	4	1	153.53773	-28.705474
23	1	2	1	153.537717	-28.705538
23	1	4	1	153.537674	-28.70576
23	1	3	1	153.537405	-28.705751
23	1	3	1	153.537621	-28.706249
23	5	4	5	153.537569	-28.706291
23	1	2	1	153.537621	-28.706304
23	7	4	7	153.537604	-28.706454
23	1	2	1	153.537533	-28.70664
23	4	3	4	153.537643	-28.706858
23	1	3	1	153.537714	-28.706615
23	1	4	1	153.537823	-28.706131
23	1	4	1	153.537876	-28.705785
23	1	2	1	153.537936	-28.705452
23	1	1	1	153.537919	-28.705358
23	1	2	1	153.53799	-28.705718
23	1	3	1	153.537881	-28.706678
23	1	1	1	153.537804	-28.706866
23	5	4	5	153.538057	-28.706458
23	1	2	1	153.538048	-28.7065
23	1	3	1	153.537587	-28.706124
23	1	2	1	153.538806	-28.704548
23	1	2	1	153.538342	-28.705909
23	1	3	1	153.538282	-28.70596
23	8	4	8	153.538282	-28.705969
23	1	2	1	153.538231	-28.706217
23	1	4	1	153.538239	-28.706302
23	1	3	1	153.538632	-28.706439
23	1	3	1	153.537786	-28.707124
23	1	3	1	153.538478	-28.706313
23	1	4	1	153.538341	-28.706065
23	1	1	1	153.538093	-28.707235
23	1	2	1	153.538452	-28.706082
23	1	3	1	153.538435	-28.706022
23	1	1	1	153.538478	-28.706014
23	1	3	1	153.538341	-28.705962
23	1	3	1	153.538394	-28.705963
23	1	3	1	153.538586	-28.706107
23	1	4	1	153.538612	-28.706158
23	1	3	1	153.538475	-28.706474
23	1	4	1	153.538723	-28.70656
23	1	3	1	153.538757	-28.706543
23	1	3	1	153.538723	-28.7065
23	1	3	1	153.538765	-28.706423
23	1	2	1	153.538714	-28.706406
23	1	2	1	153.538714	-28.706414
23	1	11	1	153.5388	-28.706363
23	1	3	1	153.538808	-28.706201
23	1	1	1	153.538774	-28.70615
23	1	2	1	153.538877	-28.706133
23	1	3	1	153.538825	-28.705927
23	1	2	1	153.538928	-28.706411
23	1	3	1	153.539116	-28.706137
23	1	4	1	153.539257	-28.706648
23	1	4	1	153.537377	-28.706116
24	1	3	1	153.538728	-28.70734
24	1	2	1	153.537622	-28.70791
24	1	3	1	153.537852	-28.707184
24	1	2	1	153.538293	-28.706846
24	1	4	1	153.538157	-28.707065
24	1	4	1	153.538249	-28.707103
24	1	4	1	153.537955	-28.707279
24	1	2	1	153.53795	-28.707285
24	1	3	1	153.538002	-28.707263
24	1	3	1	153.537992	-28.707325
24	1	2	1	153.537982	-28.70734
24	1	2	1	153.537698	-28.707495
24	1	2	1	153.537361	-28.707494
24	1	3	1	153.537828	-28.707195
24	1	1	1	153.537832	-28.707203
24	1	3	1	153.538132	-28.707012
24	1	2	1	153.538205	-28.706727
24	1	4	1	153.537998	-28.706666
24	1	3	1	153.537715	-28.707004
24	1	3	1	153.537721	-28.70695
24	1	5	1	153.537655	-28.707058
24	1	2	1	153.537613	-28.707106
24	1	1	1	153.537588	-28.707114
24	1	2	1	153.536804	-28.707117
24	1	3	2	153.537004	-28.706302
24	1	3	1	153.536989	-28.706272
24	1	2	1	153.537125	-28.706315
24	1	3	1	153.537123	-28.706312
24	1	3	1	153.537039	-28.706236
24	1	3	1	153.537124	-28.706208
24	1	2	1	153.53714	-28.7062
24	1	2	1	153.537182	-28.706159
24	1	4	1	153.53702	-28.706155
24	1	2	1	153.536962	-28.70615
24	1	3	1	153.536991	-28.706103
24	1	1	1	153.53697	-28.706027
24	1	2	1	153.536967	-28.706025
24	1	4	1	153.538087	-28.70653
24	1	2	1	153.5381	-28.706544
24	1	1	1	153.537316	-28.706171
24	1	2	1	153.537307	-28.706179
24	1	4	1	153.537352	-28.70631
24	1	2	1	153.537186	-28.706642
24	1	2	1	153.537163	-28.706627
24	1	2	1	153.537247	-28.706694
24	3	3	3	153.537397	-28.706703
24	1	1	1	153.537307	-28.706628
24	1	2	1	153.537419	-28.706617
24	1	2	1	153.537491	-28.706591
24	1	3	1	153.537395	-28.706513
24	1	3	1	153.53738	-28.706542
24	1	4	1	153.537589	-28.706492
24	1	2	1	153.537615	-28.706472
24	1	3	1	153.537593	-28.7064
24	1	3	1	153.537629	-28.706432
24	1	4	1	153.537538	-28.706423
24	1	2	1	153.537483	-28.706389
24	1	3	1	153.537503	-28.706255
24	1	3	1	153.53752	-28.706229
24	1	1	1	153.537462	-28.706218
24	1	2	1	153.537495	-28.706143
24	1	1	1	153.53779	-28.706174
24	1	4	1	153.537657	-28.706207
24	1	3	1	153.537695	-28.706289
24	1	3	1	153.537599	-28.70626
24	1	3	1	153.537677	-28.706326
24	1	2	1	153.537696	-28.706373
24	1	3	1	153.537701	-28.706392
24	1	3	1	153.537691	-28.706513
24	1	4	1	153.5376	-28.706729
24	1	3	1	153.537653	-28.706859
24	1	2	1	153.537586	-28.706921
24	1	4	1	153.537512	-28.706989
24	1	4	1	153.537783	-28.706677
24	1	4	1	153.537816	-28.70659
24	1	3	1	153.538033	-28.706683
24	1	3	1	153.537985	-28.706406
24	1	3	1	153.537856	-28.706041
24	1	3	1	153.537887	-28.705895
24	1	2	1	153.53801	-28.705827
24	1	3	1	153.537868	-28.705759
24	1	2	1	153.538138	-28.705446
24	1	2	1	153.538218	-28.705285
24	1	2	1	153.53791	-28.705368
24	1	2	1	153.53775	-28.705841
24	3	3	3	153.537747	-28.70585
24	1	2	1	153.537722	-28.705907
24	1	3	1	153.537606	-28.705869
24	1	4	1	153.537794	-28.705978
24	1	4	1	153.537345	-28.705914
24	1	5	1	153.537343	-28.705912
24	1	4	1	153.537362	-28.705869
24	1	4	1	153.537315	-28.705865
24	1	2	1	153.537316	-28.705846
24	4	4	4	153.537367	-28.705795
24	1	1	1	153.537484	-28.705756
24	1	4	1	153.537519	-28.705705
24	1	4	1	153.537528	-28.705717
24	1	3	1	153.537392	-28.70558
24	1	3	1	153.537391	-28.705577
24	1	5	1	153.537342	-28.705535
24	1	2	1	153.537331	-28.70552
24	1	2	1	153.537486	-28.705521
24	1	4	1	153.537401	-28.705455
24	1	2	1	153.537496	-28.705323
24	1	3	1	153.53742	-28.705228
24	1	3	1	153.538636	-28.707522
24	4	1	1	153.537252	-28.705394
24	1	4	1	153.537285	-28.705447
24	1	3	1	153.537223	-28.705485
24	1	3	1	153.537237	-28.705476
24	1	3	1	153.537194	-28.705471
24	1	2	1	153.537218	-28.705509
24	1	2	1	153.537252	-28.705557
24	1	3	1	153.537228	-28.7056
24	1	3	1	153.537793	-28.704657
24	1	2	1	153.537268	-28.705617
24	5	3	5	153.537258	-28.705655
24	1	3	1	153.537239	-28.70565
24	1	2	1	153.537244	-28.705727
24	1	2	1	153.537256	-28.705743
24	1	4	1	153.537165	-28.705715
24	1	2	1	153.537284	-28.705743
24	1	2	1	153.537253	-28.705777
24	1	2	1	153.537254	-28.705829
24	1	4	1	153.537138	-28.705813
24	1	1	1	153.537217	-28.705867
24	1	3	1	153.537227	-28.70586
24	1	1	1	153.537243	-28.705896
24	1	3	1	153.537173	-28.70598
24	1	4	1	153.537175	-28.705992
24	3	3	3	153.537039	-28.70597
24	1	1	1	153.537042	-28.705953
24	1	1	1	153.537057	-28.705951
24	1	3	1	153.537005	-28.705865
24	1	2	1	153.537091	-28.705713
24	1	1	1	153.537091	-28.70562
24	1	3	1	153.53712	-28.705662
24	1	2	1	153.537083	-28.705557
24	1	2	1	153.537059	-28.705596
24	1	2	1	153.537122	-28.705657
24	1	1	1	153.537113	-28.705514
24	3	2	3	153.537133	-28.705364
24	1	2	1	153.53712	-28.705276
24	1	2	1	153.537106	-28.705251
24	1	1	1	153.537167	-28.705186
24	1	1	1	153.53728	-28.704998
24	1	3	1	153.538859	-28.704515
24	1	4	1	153.538839	-28.704488
24	1	3	1	153.538745	-28.704522
24	1	1	1	153.53881	-28.704906
24	1	3	1	153.537728	-28.704951
24	1	3	1	153.537836	-28.703971
24	1	3	1	153.538406	-28.705008
24	1	3	1	153.538202	-28.706091
24	1	4	1	153.53831	-28.706293
24	1	2	1	153.538726	-28.705343
24	1	5	1	153.538594	-28.705889
24	1	4	1	153.538636	-28.706067
24	1	3	1	153.538498	-28.706043
24	1	2	1	153.538609	-28.706138
24	1	1	1	153.538606	-28.706181
24	1	4	1	153.538524	-28.706437
24	1	2	1	153.538555	-28.706641
24	1	2	1	153.538589	-28.706583
24	1	4	1	153.538612	-28.706573
24	1	3	1	153.538708	-28.706473
24	6	3	6	153.538641	-28.706328
24	1	3	1	153.538984	-28.706817
24	1	4	1	153.538737	-28.706135
24	1	1	1	153.538861	-28.70626
24	1	1	1	153.538804	-28.706003
24	1	4	1	153.538649	-28.706061
24	1	3	1	153.538758	-28.705904
24	1	2	1	153.538851	-28.705883
24	1	5	1	153.538717	-28.705803
24	1	2	1	153.538737	-28.705783
24	1	2	1	153.538832	-28.705799
24	1	5	1	153.538722	-28.705635
24	1	1	1	153.538893	-28.705273
24	1	1	1	153.539041	-28.705149
24	1	2	1	153.53729	-28.705131
24	1	3	1	153.539036	-28.70557
24	1	2	1	153.538948	-28.706198
24	1	4	1	153.539029	-28.706285
24	1	2	1	153.538854	-28.706232
24	1	2	1	153.538911	-28.706242
24	1	3	1	153.538805	-28.706602
24	1	4	1	153.538876	-28.706319
24	1	3	1	153.538883	-28.706315
24	1	3	1	153.538879	-28.706501
24	1	4	1	153.538923	-28.706487
24	1	4	1	153.539336	-28.705029
24	1	2	1	153.539369	-28.705434
24	1	2	1	153.53928	-28.706443
24	6	3	6	153.53885	-28.70595
25	1	2	1	153.538637	-28.70749
25	1	2	1	153.539075	-28.707153
25	1	2	1	153.538021	-28.707859
25	1	2	1	153.537704	-28.707812
25	1	3	1	153.537839	-28.707637
25	1	2	1	153.538	-28.707576
25	1	2	1	153.538101	-28.707502
25	1	3	1	153.53829	-28.707374
25	1	3	1	153.538445	-28.707069
25	1	3	2	153.538695	-28.706955
25	1	3	1	153.538742	-28.706941
25	1	4	1	153.53921	-28.707203
25	1	3	1	153.53854	-28.706841
25	1	3	1	153.538493	-28.706841
25	1	3	1	153.538304	-28.706828
25	1	3	1	153.538196	-28.707111
25	1	2	1	153.538223	-28.70707
25	1	4	1	153.538263	-28.707165
25	1	4	1	153.538189	-28.707171
25	1	1	1	153.538216	-28.707255
25	1	2	1	153.538123	-28.707205
25	1	3	1	153.538025	-28.707191
25	1	2	1	153.538008	-28.707239
25	1	4	1	153.538069	-28.707249
25	1	3	1	153.538005	-28.707333
25	1	2	1	153.537954	-28.707373
25	1	2	1	153.538005	-28.707441
25	1	2	1	153.5379	-28.707397
25	1	3	1	153.537851	-28.707523
25	1	2	1	153.537632	-28.707648
25	1	2	1	153.536977	-28.707813
25	1	2	2	153.536795	-28.707702
25	1	3	1	153.53776	-28.707398
25	1	4	1	153.537827	-28.707419
25	1	3	1	153.537868	-28.707351
25	6	5	7	153.537868	-28.707279
25	1	2	1	153.537836	-28.70726
25	1	4	1	153.537779	-28.707159
25	1	3	1	153.538025	-28.707176
25	1	6	1	153.538011	-28.707095
25	1	3	1	153.537924	-28.707095
25	1	3	1	153.537984	-28.707007
25	1	3	1	153.538298	-28.706845
25	1	2	1	153.53833	-28.706825
25	1	3	2	153.538334	-28.706779
25	1	3	1	153.538243	-28.706697
25	1	3	1	153.537768	-28.706982
25	1	2	1	153.53777	-28.706986
25	1	2	1	153.537036	-28.706915
25	1	2	1	153.537202	-28.706453
25	1	4	1	153.537151	-28.706417
25	1	3	1	153.537028	-28.706238
25	1	3	1	153.537187	-28.7062
25	1	1	1	153.537018	-28.706132
25	1	2	1	153.537023	-28.7061
25	1	4	1	153.53722	-28.706127
25	1	6	1	153.537202	-28.706112
25	1	2	1	153.537101	-28.706017
25	1	3	1	153.537246	-28.706043
25	1	2	1	153.537257	-28.706002
25	1	3	1	153.53706	-28.70591
25	1	3	1	153.537054	-28.705871
25	1	2	1	153.537208	-28.705968
25	1	2	1	153.537071	-28.705765
25	1	3	1	153.537194	-28.705876
25	1	1	1	153.537242	-28.705923
25	1	3	1	153.537339	-28.705933
25	5	4	5	153.537213	-28.705792
25	1	4	1	153.537176	-28.705735
25	1	3	1	153.53716	-28.705708
25	1	2	1	153.537233	-28.705543
25	1	2	1	153.537132	-28.705533
25	1	2	1	153.537082	-28.705582
25	1	1	1	153.537107	-28.705446
25	1	4	1	153.53725	-28.70544
25	1	1	1	153.537291	-28.705468
25	1	3	1	153.537224	-28.705382
25	1	3	1	153.537236	-28.705267
25	1	3	1	153.537346	-28.704385
25	1	5	1	153.53749	-28.703873
25	1	6	1	153.537739	-28.703945
25	1	2	1	153.537728	-28.703957
25	1	2	1	153.537424	-28.705545
25	1	2	1	153.537577	-28.70534
25	1	4	1	153.537496	-28.705529
25	1	2	1	153.537423	-28.705876
25	1	3	1	153.537375	-28.705921
25	1	4	1	153.537446	-28.70593
25	1	2	1	153.537444	-28.705919
25	1	4	1	153.537355	-28.705976
25	1	3	1	153.537357	-28.706024
25	1	4	1	153.537397	-28.706183
25	1	4	1	153.537428	-28.706257
25	1	4	1	153.537342	-28.706477
25	1	6	1	153.53739	-28.706551
25	1	2	1	153.537306	-28.706661
25	1	3	1	153.537261	-28.706618
25	1	4	1	153.537242	-28.706626
25	1	1	1	153.537279	-28.706654
25	1	2	1	153.537117	-28.707283
25	1	1	1	153.537489	-28.70708
25	1	2	1	153.537518	-28.706956
25	3	4	3	153.537458	-28.706739
25	1	3	1	153.537581	-28.70673
25	1	2	1	153.537502	-28.706642
25	1	2	1	153.537483	-28.706593
25	3	4	3	153.537596	-28.706525
25	1	3	1	153.537528	-28.7065
25	1	1	1	153.537492	-28.706451
25	1	2	1	153.537594	-28.70638
25	5	5	5	153.537525	-28.7063
25	1	4	1	153.537675	-28.706302
25	1	1	1	153.537727	-28.706094
25	1	3	1	153.537797	-28.70607
25	1	3	1	153.537599	-28.705966
25	1	4	1	153.537713	-28.705963
25	1	4	1	153.538606	-28.707777
25	1	4	3	153.537816	-28.70449
25	1	5	1	153.538422	-28.704034
25	1	4	1	153.538336	-28.705337
25	1	5	1	153.538273	-28.705436
25	1	5	1	153.537985	-28.70558
25	1	6	1	153.538049	-28.705642
25	1	3	1	153.538192	-28.705849
25	1	2	1	153.538103	-28.706029
25	1	3	1	153.538121	-28.706109
25	1	4	1	153.537896	-28.706199
25	1	3	1	153.538089	-28.706224
25	1	4	1	153.537909	-28.706269
25	1	3	1	153.537972	-28.706467
25	1	2	1	153.538067	-28.706471
25	1	3	1	153.538067	-28.706431
25	1	2	1	153.538035	-28.706489
25	1	2	1	153.537801	-28.706449
25	1	5	1	153.537945	-28.70657
25	1	2	1	153.538134	-28.706471
25	1	4	1	153.538244	-28.706181
25	1	3	1	153.538339	-28.706163
25	1	2	1	153.538326	-28.706048
25	1	4	1	153.538353	-28.705971
25	1	4	1	153.538278	-28.705855
25	1	5	1	153.538318	-28.705491
25	1	1	1	153.538329	-28.705407
25	1	2	1	153.538203	-28.705133
25	1	1	1	153.538493	-28.704564
25	1	2	1	153.538602	-28.705618
25	1	2	1	153.538701	-28.705627
25	1	3	1	153.538647	-28.705726
25	1	2	1	153.53862	-28.705905
25	1	3	1	153.538656	-28.705986
25	1	4	1	153.53853	-28.706103
25	1	2	1	153.538512	-28.706148
25	1	2	1	153.538512	-28.706364
25	1	2	1	153.538584	-28.706561
25	1	2	1	153.538449	-28.706615
25	1	3	1	153.538697	-28.706578
25	1	7	1	153.538688	-28.706533
25	1	1	1	153.538733	-28.706587
25	1	1	1	153.538787	-28.706551
25	1	2	1	153.538778	-28.706461
25	1	2	1	153.538751	-28.706425
25	1	5	1	153.538661	-28.706452
25	1	3	1	153.538814	-28.706364
25	1	2	1	153.538769	-28.706355
25	1	2	1	153.538697	-28.706346
25	1	3	1	153.538904	-28.706202
25	1	4	1	153.538877	-28.706157
25	1	2	1	153.538886	-28.706175
25	1	1	1	153.538895	-28.706184
25	1	4	1	153.538922	-28.706166
25	1	2	1	153.538877	-28.706058
25	1	3	1	153.538868	-28.705914
25	1	4	1	153.538868	-28.705861
25	1	1	1	153.538841	-28.705765
25	1	3	1	153.538985	-28.705658
25	1	2	1	153.539057	-28.704256
25	1	1	1	153.539354	-28.704137
25	1	4	1	153.539318	-28.704137
25	1	2	1	153.539345	-28.704182
25	1	2	1	153.539372	-28.704191
25	1	3	1	153.539087	-28.706099
25	1	1	1	153.53906	-28.706171
25	1	4	1	153.539078	-28.706288
25	1	2	1	153.538916	-28.706656
25	1	3	1	153.539186	-28.706423
25	1	5	1	153.539236	-28.705863
25	1	3	1	153.539561	-28.704223
25	1	4	1	153.537843	-28.704741
26	1	1	1	153.538461	-28.707762
26	1	3	1	153.538414	-28.707557
26	1	4	1	153.538565	-28.707559
26	1	2	1	153.538629	-28.707461
26	1	2	1	153.538538	-28.707906
26	1	4	1	153.53898	-28.707183
26	1	1	1	153.538887	-28.707167
26	1	2	1	153.539015	-28.70721
26	1	2	1	153.53889	-28.707079
26	1	3	4	153.538934	-28.707008
26	1	4	1	153.538765	-28.706692
26	1	7	1	153.538755	-28.706644
26	1	4	1	153.538768	-28.706759
26	1	5	1	153.538458	-28.707109
26	1	5	1	153.538448	-28.70714
26	1	3	1	153.53833	-28.707358
26	1	2	1	153.538269	-28.70754
26	1	5	1	153.538036	-28.707663
26	1	3	1	153.537806	-28.707709
26	1	3	1	153.537532	-28.707666
26	1	2	1	153.537619	-28.707605
26	1	5	1	153.53768	-28.707693
26	1	2	1	153.537912	-28.707503
26	5	3	5	153.537993	-28.707336
26	1	2	1	153.538125	-28.707378
26	1	2	1	153.538209	-28.707136
26	1	2	1	153.538247	-28.707018
26	1	3	1	153.538372	-28.706967
26	1	4	1	153.538352	-28.706712
26	1	5	1	153.538214	-28.706716
26	1	4	1	153.538049	-28.706887
26	1	3	1	153.537967	-28.707017
26	1	4	1	153.537716	-28.707409
26	1	4	1	153.537318	-28.707498
26	1	2	1	153.537455	-28.707123
26	1	3	1	153.537771	-28.707006
26	1	2	1	153.537362	-28.707222
26	1	3	1	153.537045	-28.706555
26	1	4	1	153.537249	-28.706187
26	1	4	1	153.537013	-28.706197
26	1	2	1	153.537077	-28.706166
26	1	4	1	153.537192	-28.70594
26	1	2	1	153.537286	-28.705998
26	1	2	1	153.537145	-28.70589
26	1	3	1	153.537273	-28.705893
26	1	3	1	153.537086	-28.705831
26	7	4	7	153.537066	-28.705798
26	5	3	5	153.537204	-28.705818
26	1	3	1	153.537295	-28.705774
26	5	3	5	153.53732	-28.705703
26	1	2	1	153.537225	-28.705754
26	1	4	1	153.537121	-28.705599
26	1	3	1	153.537219	-28.705616
26	1	3	1	153.537086	-28.705385
26	1	4	1	153.537333	-28.705529
26	1	3	1	153.537359	-28.705372
26	1	4	1	153.537374	-28.705265
26	1	3	2	153.537437	-28.705282
26	1	4	3	153.537648	-28.704121
26	1	4	1	153.537467	-28.705383
26	1	2	1	153.537746	-28.70549
26	1	4	1	153.537747	-28.70549
26	4	4	4	153.537524	-28.705799
26	1	3	1	153.537412	-28.705869
26	1	2	1	153.537459	-28.705968
26	1	2	1	153.537789	-28.706023
26	1	2	1	153.537369	-28.706074
26	1	2	1	153.537568	-28.706145
26	3	3	3	153.53754	-28.70626
26	1	3	1	153.537231	-28.706386
26	1	2	1	153.537247	-28.706408
26	1	3	1	153.53744	-28.706433
26	1	3	1	153.537454	-28.706445
26	1	4	1	153.537462	-28.706448
26	1	1	1	153.537317	-28.706475
26	1	2	1	153.537269	-28.706552
26	1	3	1	153.537264	-28.706563
26	1	3	1	153.537415	-28.706618
26	1	3	1	153.537375	-28.706635
26	1	3	1	153.537498	-28.70661
26	1	4	1	153.537324	-28.706676
26	1	5	1	153.537346	-28.706744
26	1	4	1	153.537244	-28.706964
26	1	3	1	153.537312	-28.707052
26	1	4	1	153.537611	-28.706879
26	1	2	1	153.537606	-28.706899
26	1	1	1	153.53765	-28.706936
26	1	3	1	153.537693	-28.706857
26	1	3	1	153.537648	-28.706779
26	1	4	1	153.537722	-28.706767
26	1	3	1	153.537698	-28.70669
26	1	2	1	153.537564	-28.706607
26	1	5	1	153.537582	-28.706592
26	1	2	1	153.537611	-28.706456
26	1	1	1	153.537713	-28.706458
26	1	4	1	153.537616	-28.706395
26	1	3	1	153.537644	-28.70631
26	1	4	1	153.537745	-28.706123
26	1	1	1	153.537754	-28.706109
26	1	3	1	153.537872	-28.70616
26	1	5	1	153.537888	-28.705876
26	1	2	1	153.537993	-28.705903
26	1	1	1	153.537858	-28.7059
26	1	3	1	153.537817	-28.705751
26	1	2	1	153.538003	-28.704885
26	1	3	1	153.538111	-28.705874
26	1	2	1	153.537995	-28.706376
26	1	3	1	153.538005	-28.7065
26	1	4	1	153.538065	-28.706493
26	1	5	1	153.538062	-28.706558
26	1	2	1	153.538076	-28.706514
26	1	2	1	153.537961	-28.706551
26	1	1	1	153.537892	-28.706429
26	1	3	1	153.538387	-28.707708
26	1	3	1	153.538287	-28.705443
26	1	7	1	153.538374	-28.705568
26	1	2	1	153.538132	-28.706077
26	1	3	1	153.538095	-28.706378
26	1	3	1	153.537791	-28.706842
26	1	1	1	153.537765	-28.706579
26	1	3	1	153.537741	-28.706556
26	1	4	1	153.537958	-28.706251
26	1	4	1	153.537965	-28.70621
26	1	4	1	153.538082	-28.705956
26	1	4	1	153.538384	-28.706553
26	1	6	1	153.538432	-28.706168
26	1	4	1	153.538499	-28.706135
26	1	5	1	153.538473	-28.706078
26	1	5	1	153.53844	-28.706021
26	1	4	1	153.53851	-28.705974
26	1	2	1	153.538622	-28.70589
26	1	5	1	153.538541	-28.705839
26	1	3	1	153.538585	-28.705522
26	1	2	1	153.53846	-28.705357
26	1	2	1	153.538692	-28.705414
26	1	3	1	153.53865	-28.705168
26	1	3	1	153.538928	-28.704653
26	1	3	1	153.538949	-28.704775
26	1	3	1	153.538986	-28.704808
26	1	3	1	153.538782	-28.705713
26	1	3	1	153.538839	-28.70575
26	1	2	1	153.538627	-28.705936
26	1	3	1	153.538804	-28.705984
26	1	3	1	153.53878	-28.706028
26	1	3	1	153.538827	-28.706069
26	1	4	1	153.538844	-28.706065
26	1	2	1	153.538726	-28.706133
26	1	3	1	153.538736	-28.706153
26	1	3	1	153.538645	-28.706119
26	1	2	1	153.538689	-28.706072
26	1	4	1	153.538608	-28.706224
26	1	3	1	153.538632	-28.706278
26	1	3	1	153.538624	-28.706301
26	1	3	1	153.53859	-28.706369
26	1	4	1	153.538637	-28.706406
26	1	3	1	153.538721	-28.706466
26	1	3	1	153.538762	-28.706483
26	1	3	1	153.538674	-28.706561
26	1	4	1	153.538512	-28.706655
26	1	5	1	153.538895	-28.706486
26	1	2	1	153.538774	-28.706429
26	1	9	1	153.5388	-28.706353
26	1	3	1	153.538884	-28.706357
26	3	4	4	153.538915	-28.706215
26	1	2	1	153.539007	-28.706133
26	1	5	1	153.538929	-28.70615
26	3	4	4	153.538916	-28.706106
26	1	1	1	153.539044	-28.705742
26	1	5	1	153.538867	-28.705672
26	1	4	1	153.539084	-28.70503
26	1	3	1	153.539276	-28.704852
26	1	3	1	153.539288	-28.704287
26	1	3	1	153.539343	-28.704233
26	1	2	1	153.53935	-28.704186
26	1	1	1	153.539384	-28.704159
26	1	3	1	153.539391	-28.704139
26	1	2	1	153.539404	-28.704169
26	1	1	1	153.539431	-28.704186
26	1	1	1	153.539519	-28.704206
26	1	4	1	153.539177	-28.7057
26	1	3	1	153.539156	-28.706042
26	1	4	1	153.539028	-28.706325
26	1	4	1	153.539262	-28.706458
26	1	2	1	153.539539	-28.704327
26	1	1	1	153.53944	-28.70435
26	1	3	1	153.539443	-28.704379
26	1	4	1	153.538576	-28.704021
27	1	4	1	153.539497	-28.706953
27	1	3	1	153.538979	-28.707576
27	1	3	1	153.538823	-28.707545
27	1	2	1	153.53825	-28.707975
27	1	5	1	153.538314	-28.70784
27	1	3	1	153.538493	-28.707645
27	1	2	1	153.538516	-28.707685
27	1	2	1	153.53854	-28.707763
27	1	2	1	153.538416	-28.70752
27	1	1	1	153.538564	-28.708066
27	1	4	1	153.538658	-28.707591
27	1	2	1	153.538692	-28.707587
27	1	3	1	153.538625	-28.707513
27	1	4	1	153.538554	-28.707461
27	1	4	1	153.538514	-28.707428
27	1	3	1	153.538729	-28.707431
27	1	2	1	153.538652	-28.70731
27	1	7	1	153.538839	-28.707292
27	1	2	1	153.538901	-28.707228
27	1	3	1	153.538878	-28.707094
27	1	4	1	153.53872	-28.707127
27	1	3	1	153.538801	-28.707097
27	1	3	1	153.538958	-28.706782
27	1	3	1	153.538827	-28.706735
27	1	2	1	153.5388	-28.706732
27	1	4	1	153.538738	-28.7069
27	1	3	1	153.538693	-28.707093
27	1	4	1	153.53849	-28.707053
27	1	2	1	153.538222	-28.707483
27	1	5	1	153.538107	-28.707524
27	1	5	1	153.538212	-28.707645
27	1	3	1	153.537986	-28.707834
27	1	2	1	153.537675	-28.707788
27	1	4	1	153.537819	-28.707585
27	1	3	1	153.537947	-28.707487
27	1	3	1	153.538261	-28.707117
27	1	3	1	153.538325	-28.707093
27	1	2	1	153.538255	-28.70712
27	1	1	1	153.538585	-28.706687
27	1	3	1	153.538107	-28.706667
27	1	1	1	153.538317	-28.706979
27	1	3	1	153.538337	-28.707006
27	1	3	1	153.53797	-28.7071
27	1	6	1	153.537993	-28.707198
27	1	3	1	153.537936	-28.707181
27	1	4	1	153.537987	-28.707171
27	1	3	1	153.537956	-28.707282
27	1	2	1	153.53781	-28.70735
27	1	3	1	153.537788	-28.707307
27	1	3	1	153.537766	-28.707298
27	1	2	1	153.5378	-28.707383
27	1	2	1	153.536783	-28.707541
27	1	3	1	153.536962	-28.707535
27	1	3	1	153.537469	-28.707194
27	1	3	1	153.537462	-28.707504
27	1	3	1	153.537735	-28.707194
27	1	6	1	153.537802	-28.707204
27	1	3	1	153.537826	-28.707218
27	1	7	1	153.537883	-28.707177
27	1	4	1	153.537942	-28.707152
27	1	3	1	153.537793	-28.706966
27	1	7	1	153.537974	-28.70678
27	1	3	1	153.538028	-28.706608
27	1	3	1	153.537865	-28.70672
27	1	5	1	153.537011	-28.706884
27	1	2	1	153.537097	-28.706448
27	3	4	3	153.536977	-28.706182
27	1	2	1	153.537181	-28.705969
27	1	2	1	153.537172	-28.706053
27	1	4	1	153.537032	-28.70608
27	1	2	1	153.536987	-28.705988
27	1	2	1	153.536975	-28.706066
27	1	1	1	153.537053	-28.70598
27	1	3	1	153.537203	-28.705916
27	1	3	1	153.537132	-28.705905
27	1	2	1	153.537051	-28.705917
27	1	1	1	153.537041	-28.705929
27	1	4	1	153.537381	-28.70582
27	4	4	4	153.537287	-28.705682
27	8	4	8	153.537061	-28.705715
27	1	3	1	153.537172	-28.705718
27	1	2	1	153.537263	-28.705677
27	1	3	1	153.537235	-28.705524
27	1	4	1	153.53713	-28.705505
27	1	3	1	153.53721	-28.705441
27	1	5	1	153.537428	-28.705215
27	1	4	1	153.537171	-28.705185
27	1	1	1	153.538019	-28.70658
27	1	5	1	153.537231	-28.70483
27	1	1	1	153.537474	-28.704459
27	1	2	1	153.537487	-28.704048
27	1	4	1	153.537582	-28.704068
27	1	3	1	153.537811	-28.704007
27	1	3	1	153.537529	-28.705353
27	1	3	1	153.537637	-28.705431
27	1	3	1	153.537515	-28.705478
27	1	3	1	153.537451	-28.705505
27	1	2	1	153.537427	-28.706003
27	1	4	1	153.53744	-28.705855
27	1	4	1	153.537525	-28.705942
27	1	4	1	153.53739	-28.705919
27	1	3	1	153.537622	-28.706043
27	1	2	1	153.53767	-28.706047
27	1	4	1	153.54069	-28.708031
27	1	3	1	153.537495	-28.706216
27	1	2	1	153.537296	-28.706295
27	1	4	1	153.537293	-28.706347
27	1	2	1	153.53746	-28.706363
27	1	4	1	153.537493	-28.706365
27	1	3	1	153.537317	-28.706489
27	1	2	1	153.537348	-28.706572
27	1	2	1	153.537373	-28.706594
27	1	4	1	153.537484	-28.706544
27	1	3	1	153.53741	-28.706662
27	1	3	1	153.537472	-28.706713
27	1	5	1	153.537346	-28.706738
27	1	2	1	153.53734	-28.706737
27	1	4	1	153.537219	-28.706667
27	1	4	1	153.537153	-28.706841
27	1	3	1	153.537465	-28.707077
27	1	4	1	153.537528	-28.707016
27	1	6	1	153.537561	-28.70696
27	1	4	1	153.537532	-28.706948
27	1	2	1	153.537584	-28.706946
27	1	3	1	153.537591	-28.706921
27	1	2	1	153.537647	-28.706882
27	1	3	1	153.537642	-28.706873
27	1	1	1	153.537607	-28.706897
27	1	3	1	153.53763	-28.706743
27	1	5	1	153.537538	-28.706682
27	1	4	1	153.537567	-28.706625
27	1	1	1	153.537705	-28.706482
27	1	2	1	153.537823	-28.706432
27	1	3	1	153.537543	-28.706432
27	1	6	1	153.537718	-28.706328
27	1	2	1	153.537673	-28.706233
27	1	1	1	153.537655	-28.706237
27	1	7	1	153.537728	-28.70616
27	1	5	1	153.537585	-28.706181
27	1	3	1	153.537889	-28.705878
27	1	4	1	153.538059	-28.705815
27	1	4	1	153.537893	-28.705552
27	1	3	1	153.538357	-28.704501
27	1	2	1	153.538065	-28.704991
27	1	3	1	153.537882	-28.706347
27	1	2	1	153.537896	-28.706361
27	1	4	1	153.537875	-28.706361
27	1	6	1	153.537889	-28.70662
27	1	3	1	153.537875	-28.706552
27	1	2	1	153.538141	-28.706661
27	1	3	1	153.538141	-28.706586
27	1	2	1	153.5381	-28.706599
27	1	3	1	153.538087	-28.706541
27	1	5	1	153.538155	-28.706476
27	1	3	1	153.538301	-28.706538
27	1	3	1	153.538293	-28.706393
27	1	4	1	153.53829	-28.706063
27	1	2	1	153.538426	-28.705873
27	1	5	1	153.538389	-28.705845
27	1	3	1	153.538358	-28.705869
27	1	5	1	153.538334	-28.705849
27	1	2	1	153.538375	-28.705726
27	1	2	1	153.538596	-28.704957
27	1	3	1	153.538645	-28.704668
27	1	5	1	153.538996	-28.704278
27	1	2	1	153.53871	-28.704754
27	5	4	6	153.538989	-28.704829
27	1	3	1	153.538901	-28.704918
27	1	2	1	153.538846	-28.704904
27	1	4	1	153.53886	-28.704986
27	1	3	1	153.538918	-28.704989
27	1	3	1	153.538963	-28.704924
27	1	3	1	153.538942	-28.704934
27	1	2	1	153.538963	-28.704947
27	1	3	1	153.538816	-28.705517
27	1	2	1	153.538802	-28.705537
27	1	2	1	153.538553	-28.705677
27	1	3	1	153.538533	-28.705755
27	1	3	1	153.538421	-28.705306
27	1	2	1	153.538622	-28.705738
27	1	5	1	153.538754	-28.705772
27	1	2	1	153.538778	-28.705884
27	1	3	1	153.538574	-28.705976
27	1	5	1	153.538506	-28.706024
27	1	4	1	153.538513	-28.706058
27	5	4	5	153.538806	-28.706006
27	1	2	1	153.53868	-28.706074
27	1	1	5	153.538625	-28.706173
27	1	3	1	153.538656	-28.706214
27	1	2	1	153.53868	-28.70618
27	1	5	1	153.538669	-28.706279
27	1	3	1	153.538639	-28.706303
27	1	5	1	153.538659	-28.706337
27	1	2	1	153.53871	-28.706371
27	1	1	1	153.538615	-28.706466
27	1	4	2	153.538554	-28.70663
27	1	2	1	153.538358	-28.706776
27	1	3	1	153.538266	-28.706763
27	1	33	1	153.538668	-28.706632
27	1	4	1	153.538664	-28.706611
27	1	6	1	153.538862	-28.706591
27	1	4	1	153.538909	-28.706567
27	1	3	1	153.538695	-28.706502
27	1	1	1	153.538719	-28.706468
27	1	2	1	153.538783	-28.706398
27	1	2	1	153.538807	-28.706326
27	1	5	1	153.538885	-28.706395
27	1	2	1	153.538899	-28.706316
27	1	3	1	153.538817	-28.706272
27	3	4	3	153.53896	-28.706153
27	1	2	1	153.538938	-28.706144
27	1	2	1	153.538894	-28.705988
27	1	3	1	153.538835	-28.705846
27	1	4	1	153.539121	-28.705408
27	1	1	1	153.53909	-28.705177
27	1	5	1	153.539223	-28.705143
27	1	2	1	153.539206	-28.705048
27	1	5	3	153.53915	-28.704808
27	1	3	1	153.539048	-28.704768
27	1	2	1	153.539082	-28.704611
27	1	2	1	153.539119	-28.704444
27	1	2	1	153.539262	-28.704499
27	1	3	1	153.539128	-28.704371
27	1	4	1	153.539282	-28.704402
27	1	2	1	153.539237	-28.704358
27	1	3	1	153.539295	-28.704344
27	1	5	1	153.539125	-28.704266
27	1	3	1	153.539251	-28.704225
27	1	4	1	153.53922	-28.704157
27	1	3	1	153.539208	-28.704135
27	1	4	1	153.539161	-28.704138
27	1	2	1	153.539145	-28.704086
27	1	3	1	153.539251	-28.704137
27	1	2	1	153.539332	-28.704144
27	4	4	4	153.539397	-28.704178
27	1	2	1	153.539389	-28.70457
27	1	2	1	153.539433	-28.704608
27	1	3	1	153.539376	-28.70455
27	1	3	1	153.539315	-28.704851
27	1	3	1	153.539413	-28.704915
27	1	4	1	153.53942	-28.705014
27	1	3	1	153.539345	-28.705563
27	1	3	1	153.53921	-28.705574
27	1	2	1	153.53908	-28.705734
27	1	5	1	153.539117	-28.705882
27	4	4	4	153.539047	-28.706176
27	1	2	1	153.539152	-28.706336
27	1	3	1	153.539091	-28.706458
27	1	1	1	153.539036	-28.706618
27	1	4	1	153.53923	-28.706425
27	1	2	1	153.53936	-28.706172
27	1	4	1	153.539275	-28.706193
27	1	3	1	153.53924	-28.705805
27	1	4	1	153.537429	-28.706057
28	1	2	1	153.539365	-28.706818
28	1	3	1	153.539395	-28.707214
28	1	2	1	153.539382	-28.707283
28	1	6	1	153.538837	-28.707677
28	1	3	1	153.538551	-28.707909
28	7	4	7	153.538711	-28.707497
28	1	2	1	153.538783	-28.707404
28	1	5	1	153.538756	-28.707404
28	1	4	1	153.538578	-28.707424
28	1	5	1	153.538844	-28.707359
28	1	2	1	153.538796	-28.707386
28	1	3	1	153.538938	-28.706889
28	1	1	1	153.538884	-28.707011
28	1	2	1	153.538716	-28.707266
28	1	4	1	153.538754	-28.707324
28	1	3	1	153.538713	-28.707361
28	1	2	1	153.538473	-28.707561
28	1	3	1	153.538412	-28.707449
28	1	2	1	153.537949	-28.707868
28	1	5	1	153.537878	-28.707745
28	1	4	1	153.538465	-28.707306
28	1	5	1	153.538495	-28.707242
28	1	1	1	153.53855	-28.707214
28	7	4	7	153.538786	-28.706873
28	1	2	1	153.538594	-28.706717
28	1	2	1	153.538653	-28.706684
28	1	2	1	153.538663	-28.706786
28	1	3	1	153.538646	-28.706834
28	1	2	1	153.538575	-28.706773
28	1	2	1	153.538561	-28.706827
28	1	3	1	153.538459	-28.707182
28	1	6	1	153.538037	-28.707549
28	1	4	1	153.538061	-28.707553
28	1	3	1	153.537253	-28.707729
28	1	4	1	153.53743	-28.707702
28	1	2	1	153.537912	-28.707441
28	1	3	1	153.538	-28.707428
28	1	2	1	153.537782	-28.707387
28	1	5	1	153.537864	-28.707363
28	1	3	2	153.538166	-28.707233
28	1	3	1	153.538033	-28.707162
28	1	5	1	153.538084	-28.7071
28	1	2	1	153.538145	-28.707162
28	1	4	1	153.53838	-28.706864
28	1	4	1	153.538394	-28.706789
28	1	3	2	153.53792	-28.706567
28	1	3	1	153.538221	-28.706867
28	1	4	1	153.538081	-28.706789
28	1	2	1	153.537954	-28.706984
28	1	2	1	153.537701	-28.707251
28	1	4	1	153.537574	-28.707243
28	1	3	1	153.537686	-28.707461
28	1	3	1	153.537284	-28.707478
28	1	2	1	153.537728	-28.707048
28	1	3	1	153.537701	-28.707065
28	4	6	4	153.537749	-28.706905
28	1	3	1	153.537834	-28.706864
28	1	3	1	153.537915	-28.706626
28	1	4	1	153.537895	-28.706796
28	1	2	1	153.536891	-28.707075
28	1	3	1	153.536898	-28.706939
28	1	1	1	153.536864	-28.706973
28	1	2	1	153.537082	-28.706769
28	1	4	1	153.5371	-28.706699
28	1	3	1	153.537039	-28.706597
28	1	3	1	153.537093	-28.70661
28	1	3	1	153.537133	-28.706214
28	1	2	1	153.537153	-28.706129
28	1	3	1	153.537207	-28.706204
28	1	4	1	153.537254	-28.706097
28	1	3	1	153.537261	-28.705995
28	1	4	1	153.537277	-28.705839
28	1	6	1	153.537236	-28.705829
28	1	4	1	153.537063	-28.705866
28	1	2	1	153.537042	-28.7059
28	1	5	1	153.537097	-28.70558
28	1	2	1	153.537418	-28.705385
28	1	2	1	153.537354	-28.7053
28	1	3	1	153.537122	-28.705273
28	1	4	1	153.53717	-28.705239
28	1	4	1	153.537163	-28.705252
28	1	4	1	153.53716	-28.705189
28	1	3	1	153.537246	-28.704871
28	1	4	1	153.537449	-28.703851
28	1	6	1	153.537768	-28.703977
28	1	4	1	153.537758	-28.703956
28	1	5	1	153.537799	-28.70411
28	1	6	1	153.537472	-28.704792
28	1	2	1	153.538226	-28.705273
28	1	2	1	153.538015	-28.706232
28	1	4	1	153.540716	-28.707449
28	1	3	1	153.537552	-28.705537
28	1	6	2	153.537484	-28.705557
28	1	3	1	153.537666	-28.705655
28	1	5	1	153.537755	-28.705872
28	1	6	1	153.537761	-28.705866
28	1	4	1	153.537496	-28.705886
28	1	2	1	153.537369	-28.7062
28	1	2	1	153.537342	-28.706391
28	1	2	1	153.537322	-28.706343
28	1	3	1	153.537417	-28.7065
28	1	2	1	153.53745	-28.70651
28	1	4	1	153.537433	-28.706575
28	1	3	1	153.537481	-28.706673
28	1	2	1	153.537406	-28.706677
28	1	2	1	153.537389	-28.706745
28	1	3	1	153.537307	-28.706847
28	1	3	1	153.537256	-28.706854
28	1	3	1	153.537453	-28.706953
28	1	5	1	153.537235	-28.707229
28	1	2	1	153.537194	-28.707219
28	1	5	1	153.537585	-28.706875
28	1	2	1	153.537679	-28.706889
28	1	4	1	153.537709	-28.706913
28	1	2	1	153.537723	-28.706767
28	1	3	1	153.537574	-28.70651
28	1	2	1	153.537686	-28.706456
28	1	4	1	153.537744	-28.706432
28	1	3	1	153.537897	-28.706215
28	1	3	1	153.537921	-28.705919
28	1	6	1	153.53788	-28.705963
28	1	2	1	153.538047	-28.705933
28	1	5	1	153.537885	-28.705534
28	1	3	1	153.537928	-28.704846
28	1	1	1	153.538495	-28.704247
28	1	5	1	153.538325	-28.705356
28	1	4	1	153.538387	-28.705608
28	1	3	1	153.538142	-28.705737
28	1	3	1	153.538322	-28.705727
28	1	2	1	153.538349	-28.705727
28	1	5	1	153.538183	-28.705874
28	1	4	1	153.53816	-28.706079
28	1	1	1	153.538214	-28.706116
28	1	4	1	153.538112	-28.706223
28	1	3	1	153.538054	-28.706492
28	1	2	1	153.538277	-28.706568
28	1	6	1	153.538297	-28.70623
28	1	2	1	153.538446	-28.706236
28	1	3	1	153.538402	-28.706121
28	1	3	1	153.53845	-28.706148
28	1	2	1	153.53829	-28.706042
28	1	3	1	153.538537	-28.705575
28	1	3	1	153.538527	-28.705466
28	1	5	1	153.538353	-28.705595
28	1	3	1	153.538743	-28.70407
28	1	3	1	153.538901	-28.704638
28	1	2	1	153.538894	-28.704781
28	1	3	1	153.538785	-28.704768
28	1	2	1	153.538996	-28.704809
28	1	3	1	153.539023	-28.704856
28	1	2	1	153.538969	-28.70485
28	1	2	1	153.538846	-28.704938
28	1	2	1	153.538914	-28.704952
28	1	4	1	153.538907	-28.704992
28	1	5	1	153.538989	-28.704965
28	1	3	1	153.538869	-28.705103
28	1	4	1	153.538815	-28.705212
28	1	3	1	153.53891	-28.705123
28	1	3	1	153.538582	-28.70592
28	1	4	1	153.538834	-28.705818
28	1	2	1	153.538691	-28.706029
28	1	2	1	153.538722	-28.706063
28	1	3	1	153.538721	-28.706145
28	1	4	1	153.538728	-28.706183
28	1	2	1	153.538636	-28.706346
28	1	4	1	153.538619	-28.70635
28	1	4	1	153.538575	-28.706412
28	1	3	1	153.538531	-28.70664
28	1	2	1	153.538785	-28.706365
28	1	2	1	153.538877	-28.706242
28	1	4	1	153.538866	-28.706239
28	1	5	1	153.538921	-28.706157
28	1	4	1	153.538817	-28.706082
28	1	3	1	153.5388	-28.706086
28	1	3	1	153.538868	-28.705837
28	1	4	1	153.53914	-28.704931
28	1	2	1	153.5393	-28.704764
28	1	4	1	153.539372	-28.704832
28	1	4	1	153.539242	-28.704655
28	1	3	1	153.539269	-28.704166
28	1	3	1	153.539392	-28.704153
28	1	5	1	153.539558	-28.704187
28	1	3	1	153.53946	-28.704415
28	1	3	1	153.539429	-28.704537
28	1	2	1	153.539481	-28.704874
28	1	4	1	153.539466	-28.705137
28	1	4	1	153.539478	-28.705186
28	1	5	1	153.539202	-28.706122
28	1	3	1	153.53927	-28.70606
28	1	2	1	153.539029	-28.705965
28	1	2	1	153.539144	-28.706193
28	1	4	1	153.5391	-28.706312
28	1	3	2	153.537742	-28.70538
29	1	6	1	153.539304	-28.707301
29	1	4	1	153.53837	-28.708018
29	1	3	1	153.53912	-28.707169
29	1	4	1	153.539073	-28.707214
29	1	2	1	153.539028	-28.707365
29	0	3	1	153.538673	-28.707612
29	1	4	2	153.538725	-28.707634
29	1	4	1	153.538712	-28.707546
29	1	4	1	153.538634	-28.706874
29	1	2	1	153.538708	-28.707034
29	1	4	1	153.538486	-28.7073
29	1	3	1	153.537661	-28.707769
29	2	5	1	153.537753	-28.707027
29	1	2	1	153.537245	-28.707182
29	1	2	1	153.536829	-28.707189
29	1	3	1	153.536991	-28.706696
29	1	3	1	153.536908	-28.706477
29	1	4	1	153.537022	-28.706395
29	1	3	1	153.537031	-28.70595
29	1	4	1	153.537045	-28.7059
29	1	3	1	153.537054	-28.705786
29	1	3	1	153.537278	-28.704208
29	1	1	1	153.537392	-28.70376
29	1	5	1	153.53787	-28.704401
29	1	3	1	153.537713	-28.705024
29	1	1	1	153.53765	-28.705639
29	1	1	1	153.537613	-28.706781
29	1	4	1	153.537444	-28.706796
29	1	1	1	153.537706	-28.706059
29	1	2	1	153.53778	-28.705661
29	1	3	1	153.537876	-28.7054
29	1	4	1	153.537874	-28.704421
29	1	4	1	153.541169	-28.707851
29	1	3	1	153.538533	-28.707634
29	1	2	1	153.538833	-28.706927
29	1	2	1	153.538702	-28.706951
29	1	4	1	153.537929	-28.707546
29	1	3	1	153.538333	-28.706793
29	1	2	1	153.538215	-28.706666
29	1	3	1	153.537908	-28.70709
29	1	3	1	153.537481	-28.707396
29	1	4	1	153.53777	-28.706839
29	1	3	1	153.53773	-28.706908
29	1	3	1	153.537695	-28.706974
29	1	3	1	153.53723	-28.706145
29	1	3	1	153.537219	-28.706092
29	1	4	1	153.537313	-28.705821
29	1	2	1	153.537266	-28.705807
29	1	4	1	153.537261	-28.705802
29	1	3	1	153.537368	-28.705501
29	1	3	1	153.537767	-28.706391
29	1	4	1	153.538054	-28.704443
29	1	4	1	153.54066	-28.708071
29	1	2	0	153.539081	-28.707476
29	1	3	1	153.538242	-28.707876
29	1	3	1	153.538488	-28.707625
29	0	2	1	153.538701	-28.706824
29	1	4	1	153.538461	-28.70725
29	1	3	1	153.538249	-28.707505
29	1	3	1	153.53772	-28.707821
29	1	4	1	153.538077	-28.707385
29	1	2	1	153.538077	-28.707385
29	1	5	1	153.538179	-28.707315
29	1	2	1	153.538376	-28.706978
29	1	4	1	153.538678	-28.706709
29	1	2	1	153.537794	-28.707354
29	1	2	0	153.537609	-28.707431
29	1	2	1	153.537208	-28.707662
29	1	2	1	153.537529	-28.707208
29	1	3	1	153.537225	-28.705538
29	1	3	1	153.538055	-28.706624
29	1	6	1	153.537388	-28.706181
29	1	4	2	153.537522	-28.706933
29	1	6	1	153.53833	-28.705486
29	1	2	1	153.538225	-28.70603
29	1	1	1	153.538359	-28.706555
29	1	4	1	153.538506	-28.705811
29	1	4	1	153.538503	-28.706276
29	1	3	1	153.538598	-28.705189
29	1	5	1	153.538669	-28.70583
29	1	7	1	153.538555	-28.706526
29	1	3	1	153.538536	-28.706654
29	1	5	1	153.539097	-28.705999
29	1	4	1	153.539158	-28.705
29	1	2	1	153.539183	-28.705032
29	1	4	2	153.539182	-28.705028
29	1	3	1	153.539131	-28.704999
29	1	3	1	153.539193	-28.704737
29	1	4	1	153.539304	-28.704274
29	1	3	1	153.53925	-28.704261
29	1	3	1	153.538824	-28.704655
29	0	0	0	153.538964	-28.704675
29	1	3	1	153.538964	-28.704675
29	1	4	1	153.538811	-28.704683
29	1	4	1	153.538704	-28.704759
29	1	3	1	153.53877	-28.704892
29	1	3	1	153.538666	-28.705004
29	1	2	1	153.538723	-28.705994
29	1	3	1	153.538725	-28.70621
29	1	4	1	153.538661	-28.706237
29	1	3	1	153.538679	-28.706254
29	1	2	0	153.538726	-28.706391
29	1	3	1	153.538723	-28.706389
29	1	4	1	153.538726	-28.706477
29	1	3	1	153.53888	-28.706358
29	1	4	1	153.538865	-28.706334
29	1	4	1	153.538872	-28.706094
29	1	4	1	153.538913	-28.705196
29	1	6	1	153.538966	-28.704877
29	1	5	1	153.539014	-28.704989
29	1	4	1	153.538998	-28.704745
29	1	3	1	153.539152	-28.70426
29	1	2	1	153.539076	-28.704603
29	1	3	1	153.5386	-28.706158
29	1	2	1	153.538912	-28.706757
29	1	3	1	153.538945	-28.706439
29	1	4	1	153.539011	-28.706185
29	1	2	1	153.539149	-28.706182
29	1	2	1	153.539159	-28.706185
29	1	3	1	153.539029	-28.704978
29	1	2	1	153.53905	-28.705019
29	1	2	1	153.539061	-28.705021
29	1	1	1	153.539062	-28.705
29	1	1	1	153.539063	-28.704993
29	1	4	1	153.539227	-28.705158
29	1	3	1	153.539224	-28.704964
29	1	4	2	153.539257	-28.704856
29	1	3	1	153.539391	-28.704987
29	1	3	1	153.539391	-28.704987
29	1	3	1	153.539373	-28.704995
29	1	4	1	153.539396	-28.704263
29	1	3	1	153.539405	-28.704149
29	1	4	1	153.539708	-28.704206
29	1	4	1	153.53939	-28.705446
29	1	4	2	153.539211	-28.705597
29	1	4	1	153.539158	-28.705923
29	1	5	1	153.539084	-28.706264
29	1	4	1	153.539048	-28.706331
29	1	4	1	153.539037	-28.706333
29	10	4	1	153.539425	-28.704923
29	1	4	0	153.53953	-28.704348
29	1	3	1	153.539334	-28.705204
29	1	3	1	153.539174	-28.706258
29	1	5	0	153.539174	-28.706258
30	1	5	1	153.538597	-28.70765
30	2	4	2	153.538289	-28.707362
30	1	5	1	153.538512	-28.707284
30	1	3	1	153.538512	-28.707249
30	1	3	1	153.538613	-28.706996
30	1	5	1	153.538068	-28.707465
30	1	3	1	153.537962	-28.707557
30	1	3	1	153.537205	-28.707822
30	1	3	1	153.536766	-28.707619
30	1	4	1	153.537848	-28.706945
30	1	4	1	153.536875	-28.706924
30	1	5	1	153.53702	-28.706082
30	1	5	1	153.537017	-28.705871
30	1	4	1	153.537124	-28.705755
30	1	5	1	153.537108	-28.705305
30	1	3	1	153.537705	-28.706374
30	1	5	1	153.537756	-28.706322
30	1	2	1	153.537518	-28.706976
30	1	2	1	153.537944	-28.706664
30	1	6	1	153.537937	-28.705972
30	1	4	1	153.537947	-28.705562
30	1	2	1	153.538431	-28.705852
30	1	1	1	153.538315	-28.706244
30	1	4	1	153.538396	-28.706802
30	1	4	1	153.538329	-28.70666
30	1	2	1	153.538594	-28.705963
30	1	3	1	153.538579	-28.705745
30	1	4	1	153.538727	-28.704152
30	1	6	1	153.539212	-28.70418
30	1	3	2	153.539329	-28.704141
30	1	5	1	153.539043	-28.705071
30	1	4	1	153.539043	-28.705071
30	1	4	1	153.539055	-28.7061
30	1	3	0	153.539037	-28.70649
30	1	3	0	153.538257	-28.707884
30	1	3	1	153.538771	-28.70701
30	1	4	1	153.538574	-28.706839
30	1	3	2	153.538044	-28.707421
30	1	2	1	153.537927	-28.707459
30	1	2	1	153.537838	-28.707567
30	1	5	1	153.53782	-28.707046
30	1	3	1	153.537084	-28.706498
30	1	3	1	153.537226	-28.706061
30	1	3	1	153.53747	-28.704073
30	1	3	2	153.538058	-28.705076
30	1	2	1	153.538127	-28.706453
30	1	3	1	153.53861	-28.70635
30	1	3	1	153.539094	-28.70427
30	1	4	1	153.539005	-28.704543
30	1	2	1	153.53906	-28.706029
[truncated: 1,057 more rows]
